# Supplementary material for: Socio-Demographic Factors, Behaviors, Motivations, and Attitudes in Food Waste Management of Romanian Households
Source: Nutrients. 2024 Aug 16;16(16):2738. doi: 10.3390/nu16162738 (PMC11356938; doi:10.3390/nu16162738)
Supplement: Supplementary file 1 [file nutrients-16-02738-s001.zip]

Archive with 1 entries (1 files):
- nutrients-3129615-supplementary.pdf
